# Supplementary material for: Plant-Derived Modifiers for Antimicrobial Soft Denture Liners: A Review
Source: Int J Mol Sci. 2025 Nov 8;26(22):10848. doi: 10.3390/ijms262210848 (PMC12652061; doi:10.3390/ijms262210848)
Supplement: Supplementary file 1 [file ijms-26-10848-s001.zip]

Archive with 1 entries (1 files):
- ijms-3929117-supplementary.csv
