# Supplementary material for: Plant-Derived Modifiers for Antimicrobial Soft Denture Liners: A Review
Source: Int J Mol Sci. 2025 Nov 8;26(22):10848. doi: 10.3390/ijms262210848 (PMC12652061; doi:10.3390/ijms262210848)
Supplement: Supplementary file 1 [file ijms-26-10848-s001.zip › ijms-3929117-supplementary.csv]

SCOPUS;;;;;;;;;;;;;;;;;;;;;;;;;;;;;;;;;;;;;;;;;;;;;;;;;;;;;;;;;
Authors	Author(s) ID	Title	Year	Source title	Volume	Issue	Art. No.	Page start	Page end	Page count	Cited by	DOI	Link	Affiliations	Authors with affiliations	Abstract	Author Keywords	Index Keywords	Correspondence Address	Editors	Publisher	ISSN	ISBN	CODEN	PubMed ID	Language of Original Document	Abbreviated Source Title	Document Type	Publication Stage	Open Access	Source	EID;;;;;;;;;;;;;;;;;;;;;;;;;;;;;;;;;;;;;;;;;;;;;;;;;;;;;;;;;
Ahmed A.S., Ahmed R.S., Arab L.N.,"58943187000;57918298000;57212004335;"	The antifungal potential of cinnamon oil incorporated into a heat-polymerized soft liner""	2024	Journal of Dental Materials and Techniques""	13""	3""		116""	120""		5	10.22038/jdmt.2024.80162.1649""	https://www.scopus.com/inward/record.uri?eid=2-s2.0-85206570700&doi=10.22038%2fjdmt.2024.80162.1649&partnerID=40&md5=0ff64f2265321d9a31e4a10f6d59ce38""	Department of Prosthodontics	College of Dentistry	Tikrit University	Tikrit	Iraq";" Department of Pedodontics	College of Dentistry	Tikrit University	Tikrit	Iraq""	Ahmed	A.S.	Department of Prosthodontics	College of Dentistry	Tikrit University	Tikrit	Iraq"; Ahmed	R.S.	Department of Pedodontics	College of Dentistry	Tikrit University	Tikrit	Iraq;" Arab	L.N.	Department of Prosthodontics	College of Dentistry	Tikrit University	Tikrit	Iraq""	Objective: This study evaluated the effects of incorporating 1% and 2% cinnamon oil into a soft liner on the growth of Candida albicans colonies and the material's hardness. Methods: Thirty soft liner specimens were prepared for the disk diffusion and thirty for the hardness test. In each test	the specimens were divided into three subgroups based on the concentration of cinnamon oil: A) 0% (control)	B) 1%	and C) 2% by weight. Cinnamon oil was added to the monomer of a heat-polymerized soft liner. C. albicans was cultured on Mueller-Hinton agar	and the diameters of the inhibition zones around the specimens were measured. The Shore A hardness test was conducted using the Shore durometer. Statistical analysis was performed by the independent t-test	one-way ANOVA	and Tukey post-hoc test (α=0.05). Results: The control group showed no inhibition zone. The specimens in Group C exhibited a significantly larger inhibition zone (16.72 ± 0.82 mm) than Group B (12.56 ± 0.82 mm"; P < 0.001). The hardness values differed significantly among groups (P < 0.001). Group C demonstrated the highest hardness (48.54 ± 0.95)	significantly greater than both Groups B (47.13 ± 0.72; P < 0.05) and A (45.23 ± 0.73;" P < 0.05). Conclusions: Adding cinnamon oil improved the antifungal activity and hardness of the soft denture liner. Adding 2% cinnamon oil increased the hardness values to the upper limit of clinical acceptability. Therefore	the 1% concentration is recommended to balance antimicrobial efficacy and maintain optimal mechanical properties of the soft liner. © 2024 Mashhad University of Medical Sciences.""
Mohammed G.A.,"58794615400;"	Studying The Anti Candidal-Activity of Different Herbal Oils Incorporated into Tissue Conditioner: (A Comparative study)""	2023	Jordan Journal of Pharmaceutical Sciences""	16""	4""		871""	879""		3	10.35516/jjps.v16i4.2086""	https://www.scopus.com/inward/record.uri?eid=2-s2.0-85181485491&doi=10.35516%2fjjps.v16i4.2086&partnerID=40&md5=0972e21388d178040f7e90d15d8657a4""	College of Dentistry	Al-Farahidi University	Iraq""	Mohammed	G.A.	College of Dentistry	Al-Farahidi University	Iraq""	This in vitro study was undertaken with the aim of testing the efficacy of the tissue conditioner mixed with four different commercially available herbal oils (Origanum oil	(Nigella sativa) Black seeds oil	Garlic oil	and Ginger oil) against Candida albicans. Control groups tested with antifungal test discs included fluconazole	flucytosine	and tissue conditioner discs (Acrosoft). The susceptibility test of plant extracts alone was also conducted. The combination groups tested were Acrosoft mixed with ginger oil	Acrosoft mixed with origanum oil	Acrosoft mixed with black seed oil	and Acrosoft with garlic oil. Test discs were completely embedded in the tissue conditioner mixed with plant extracts and gently placed on the agar plates. The plates were incubated at 35 °C for 72 hours. After incubation	inhibiting diameters of various groups were noted. There was complete resistance of Candida albicans to both fluconazole and flucytosine	and there was no inhibition zone observed regarding the susceptibility of ginger oil	origanum oil	black seed oil	and garlic oils. Similarly	there was no inhibition of Candida albicans observed in Acrosoft material. For the combination of tissue conditioner with plant extracts	results showed no inhibition in black seed oil and ginger oil combined with tissue conditioner. In contrast	the combination of garlic oil and origanum oil with tissue conditioner showed a zone of inhibition	and the inhibition diameters ranged from 5-9 mm. © 2023 DSR Publishers/The University of Jordan. All Rights Reserved.""	Antifungal"; Herbal Oil;" Tissue Conditioner""	agar"; antifungal agent; Black seeds oil; fluconazole; flucytosine; garlic oil; ginger oil; herbaceous agent; oil; origanum oil; plant extract; unclassified drug; vegetable oil; antibiotic sensitivity; antifungal activity; Article; black cumin; Candida albicans; controlled study; disk diffusion; growth inhibition; in vitro study; nonhuman;" zone of inhibition""	Mohammed	G.A."; College of Dentistry	Iraq;" email: ghadaalkadali@gmail.com""		University of Jordan	Deanship of Scientific Research""	19957157
Rajali A., Zain N.M., Amran N.A., Azmi N.H.E.,"57204910956;58503835500;58511971900;58511972000;"	Antifungal efficacy of Ocimum Basilicum essential oil in tissue conditioner against Candida Albicans: An in vitro study""	2023	Contemporary Clinical Dentistry""	14""	2""		115""	122""		3	10.4103/ccd.ccd_654_21""	https://www.scopus.com/inward/record.uri?eid=2-s2.0-85166175229&doi=10.4103%2fccd.ccd_654_21&partnerID=40&md5=5974915568a798319ec28c730f761565""	Centre of Studies for Restorative Dentistry	Faculty of Dentistry	Universiti Teknologi MARA	Selangor	Malaysia";" Centre of Studies for Preclinical Science	Faculty of Dentistry	Universiti Teknologi MARA	Selangor	Malaysia""	Rajali	A.	Centre of Studies for Restorative Dentistry	Faculty of Dentistry	Universiti Teknologi MARA	Selangor	Malaysia"; Zain	N.M.	Centre of Studies for Preclinical Science	Faculty of Dentistry	Universiti Teknologi MARA	Selangor	Malaysia; Amran	N.A.	Centre of Studies for Restorative Dentistry	Faculty of Dentistry	Universiti Teknologi MARA	Selangor	Malaysia;" Azmi	N.H.E.	Centre of Studies for Restorative Dentistry	Faculty of Dentistry	Universiti Teknologi MARA	Selangor	Malaysia""	Tissue conditioner is used to condition inflamed mucosa induced by denture stomatitis. However	the drawback of the aging tissue conditioner is increased surface roughness	thus enhance microbial adhesion. Ocimum basilicum is known for its antimicrobial effects but its use in liners has not been investigated. Aims: This study aimed to determine the antifungal efficacy of ocimum basilicum essential oil (OBEO) when incorporated into tissue conditioner against C. albicans and the effect on the properties. Subject and Methods: The antimicrobial activities were determine…
Mohammed H., Fatalla A.A.,"57219901065;55220031200;"	The effectiveness of chitosan nano-particles addition into soft denture lining material on candida albicans adherence""	2020	Pakistan Journal of Medical and Health Sciences""	14""	3""		1146""	1149""		12		https://www.scopus.com/inward/record.uri?eid=2-s2.0-85096023755&partnerID=40&md5=f3bb0d68fb9af377946728beeab7bbb9""	Department of Prosthodontics	College of Dentistry	University of Baghdad	Iraq""	Mohammed	H.	Department of Prosthodontics	College of Dentistry	University of Baghdad	Iraq";" Fatalla	A.A.	Department of Prosthodontics	College of Dentistry	University of Baghdad	Iraq""	Background: Because of the viscoelastic properties of soft liners	these materials will act as a cushion between the denture and the edentulous ridge to lower and redistribute the occlusal forces over the denture bearing area . One of the major problems associated with the soft liner using is the increased risk of invasion of Candida organisms on the soft lined dentures intaglio surface .The study was aimed to investigate antifungal effect of incorporation of Ch…	1.5wt%	2wt% experimental group)	ten samples for each group	The sterile soft lining samples were deposited in sterilized tubes containing Sabouraud dextrose broth in which a small portion of the isolated yeast were suspended and incubated for 1 hr. at room temperature. After that	the specimens were removed	rinsed with Phosphate buffered saline	dried then fixed by methanol	stained with crystal violet and examined under inverted light microscope. Results: The result of adherence test showed a highly significant decrease in the number of Candida cells adhered to soft liner after incorporating 1.5wt%	2wt% chitosan compared to samples of control group. Conclusion: Chitosan can be regarded as a strong antifungal material and incorporating the chitosan into soft liner can succeed in producing soft lining material with antifungal activity against Candida micro organsims. © 2020 Lahore Medical And Dental College. All rights reserved.""	Candida albicans adherence"; Chitosan; Denture lining material;" Nano-particles""	chitosan nanoparticle"; phosphate buffered saline; antifungal activity; Article; Candida albicans; comparative study; controlled study; dental light-curing; fungus identification; fungus isolation; heat treatment; human; nonhuman; optical density; prosthodontics;" stomatitis""	Fatalla	A.A."; Department of Prosthodontics	Iraq;" email: abdalbasit@codental.uobaghdad.edu.iq""		Lahore Medical And Dental College""	19967195
Kumar P.S.,"35103476700;"	The influence of Azadirachta indica	Melaleuca alternifolia	and Cocos nucifera on Candida albicans strain in tissue conditioner at varying time intervals""	2020	Journal of Indian Prosthodontic Society""	20""	2""		171""	179""		9	10.4103/jips.jips_366_19""	https://www.scopus.com/inward/record.uri?eid=2-s2.0-85126907068&doi=10.4103%2fjips.jips_366_19&partnerID=40&md5=289ca13589d19a33866c685211ac2ce4""	Department of Prosthodontics	Oxford Dental College and Hospital	Bengaluru	Karnataka	India""	Kumar	P.S.	Department of Prosthodontics	Oxford Dental College and Hospital	Bengaluru	Karnataka	India""	Aim: The search for alternative therapies for oral candidiasis is a necessity and the use of medicinal plants seems to be one such promising solutions. Incorporation of phytotherapeutic agents	Azadirachta indica (neem oil)	Melaleuca alternifolia oil (tea tree oil)	and Cocos nucifera oil (coconut oil)	were tested for their efficacy as antifungal agents against Candida albicans. Next	the efficacy of these three antifungal agents when incorporated in a soft relining material at minimum inhibitory concentration (MIC) was evaluated. Settings and Design: Evaluative - In-vitro study design. Materials and Methods: The MIC against C. albicans ATCC 24433 was calculated for M. alternifolia oil	A. indica oil	and C. nucifera oil using the broth microdilution method. Based on the preliminary screening results for MIC	tissue conditioner samples were prepared to evaluate the zone of inhibition (ZOI) and MIC. Antifungal activity of the MIC of the three oils was assessed and compared by measuring the mean ZOI. Antifungal activity of the three oils was assessed using one-way analysis of variance (ANOVA) and post hoc test. Statistical Analysis Used: Oneway ANOVA and post hoc Tukey honestly significant difference te…	25% v/v	and 15% v/v of C. nucifera oil	M. alternifolia oil	and A. indica oil were used	respectively. The results of ANOVA and post hoc test at the end of 48 h and 7 days suggested that all three oils were significantly different from each other (P = 0.000) and A. indica/neem oil with 15% concentration had the best antifungal activity at the end of 48 h and 7 days. Conclusion: The antimycotic activity of M. alternifolia	C. nucifera	and A. indica mixed with the Visco-gel tissue conditioner can be used as an alternative therapy for denture stomatitis. Copyright: © 2020 The Journal of Indian Prosthodontic Society.""	Antifungal"; Candida albicans; Cocos nucifera oil; denture stomatitis;" Melaleuca alternifolia oil and Azadirachta indica oil""				NLM (Medline)""	09724052
Saeed A., Haider A., Zahid S., Khan S.A., Faryal R., Kaleem M.,"57200550276;57654762000;56450561800;57205105083;12142936200;34768490000;"	In-vitro antifungal efficacy of tissue conditioner-chitosan composites as potential treatment therapy for denture stomatitis""	2019	International Journal of Biological Macromolecules""	125""			761""	766""		33	10.1016/j.ijbiomac.2018.12.091""	https://www.scopus.com/inward/record.uri?eid=2-s2.0-85058505530&doi=10.1016%2fj.ijbiomac.2018.12.091&partnerID=40&md5=223aae36990a58dea4e88675762c6a7d""	Department of Dental Materials	Army Medical College	NUMS	Pakistan"; Department of Chemistry	Quaid-i-Azam University	Islamabad	Pakistan; Department of Operative Dentistry	Islamabad Dental and Medical College	Pakistan;" Department of Microbiology	Quaid-i-Azam University	Islamabad	Pakistan""	Saeed	A.	Department of Dental Materials	Army Medical College	NUMS	Pakistan"; Haider	A.	Department of Chemistry	Quaid-i-Azam University	Islamabad	Pakistan; Zahid	S.	Department of Dental Materials	Army Medical College	NUMS	Pakistan; Khan	S.A.	Department of Operative Dentistry	Islamabad Dental and Medical College	Pakistan; Faryal	R.	Department of Microbiology	Quaid-i-Azam University	Islamabad	Pakistan;" Kaleem
Kumar S.M., Anand Kumar V., Natarajan P., Sreenivasan G.,"56321187900;56705499200;57038212600;57202117131;"	Antifungal efficacy and the mechanical properties of soft liners against Candida albicans after the incorporation of garlic and neem: An in vitro study""	2018	Journal of International Society of Preventive and Community Dentistry""	8""	3""		212""	217""		11	10.4103/jispcd.JISPCD_343_17""	https://www.scopus.com/inward/record.uri?eid=2-s2.0-85047216076&doi=10.4103%2fjispcd.JISPCD_343_17&partnerID=40&md5=f18a853c6a98610adf3d573078d29976""	Department of Prosthodontics	Sri Ramachandra University	Room No. 8	Chennai	Tamil Nadu	600 102	India""	Kumar	S.M.	Department of Prosthodontics	Sri Ramachandra University	Room No. 8	Chennai	Tamil Nadu	600 102	India"; Anand Kumar	V.	Department of Prosthodontics	Sri Ramachandra University	Room No. 8	Chennai	Tamil Nadu	600 102	India; Natarajan	P.	Department of Prosthodontics	Sri Ramachandra University	Room No. 8	Chennai	Tamil Nadu	600 102	India;" Sreenivasan	G.	Department of Prosthodontics	Sri Ramachandra University	Room No. 8	Chennai
Vankadara S.K., Hallikerimath R.B., Patil V., Bhat K., Doddamani M.H.,"57193224467;14028288100;56868220200;34267481100;57189297513;"	Effect of Melaleuca alternifolia mixed with tissue conditioners in varying doses on colonization and inhibition of Candida albicans: An in vitro study""	2017	Contemporary Clinical Dentistry""	8""	3""		446""	450""		11	10.4103/ccd.ccd_542_17""	https://www.scopus.com/inward/record.uri?eid=2-s2.0-85029849441&doi=10.4103%2fccd.ccd_542_17&partnerID=40&md5=a34a07a653e7238d673fb83981c05615""	Department of Prosthodontics and Crown and Bridge	SJM Dental College and Hospital	B D Road	Chitradurga	Karnataka 577 501	India"; Department of Prosthodontics and Crown and Bridge	Maratha Mandal's N. G. Halgekar Institute of Dental Sciences and Research Centre	Belgaum	Karnataka	India; Department of Microbiology and Immunology	Maratha Mandal's N. G. Halgekar Institute of Dental Sciences and Research Centre	Belgaum	Karnataka	India;" Department of Prosthodontics and Crown and Bridge	KLE VK Institute of Dental Sciences	Belgaum	Karnataka	India""	Vankadara	S.K.	Department of Prosthodontics and Crown and Bridge	SJM Dental College and Hospital	B D Road	Chitradurga	Karnataka 577 501	India"; Hallikerimath	R.B.	Department of Prosthodontics and Crown and Bridge	Maratha Mandal's N. G. Halgekar Institute of Dental Sciences and Research Centre	Belgaum	Karnataka	India; Patil	V.	Department of Prosthodontics and Crown and Bridge	Maratha Mandal's N. G. Halgekar Institute of Dental Sciences and Research Centre	Belgaum	Karnataka
Muttagi S., Subramanya J.K.,"57192166547;57192162122;"	Effect of incorporating seed oils on the antifungal property	surface roughness	wettability	weight change	and glucose sorption of a soft liner""	2017	Journal of Prosthetic Dentistry""	117""	1""		178""	185""		21	10.1016/j.prosdent.2016.05.010""	https://www.scopus.com/inward/record.uri?eid=2-s2.0-84998886401&doi=10.1016%2fj.prosdent.2016.05.010&partnerID=40&md5=b9f61188badba09d089c05527146ee7c""	Department of Biochemistry	Coorg Institute of Dental Sciences Virajpet Coorg	Rajiv Gandhi University of Health Sciences	Bangalore	India";" Department of Prosthodontics and Crown and Bridge and Implantology	Coorg Institute of Dental Sciences Virajpet Coorg	Rajiv Gandhi University of Health Sciences	Bangalore	India""	Muttagi	S.	Department of Biochemistry	Coorg Institute of Dental Sciences Virajpet Coorg	Rajiv Gandhi University of Health Sciences	Bangalore	India";" Subramanya	J.K.	Department of Prosthodontics and Crown and Bridge and Implantology	Coorg Institute of Dental Sciences Virajpet Coorg	Rajiv Gandhi University of Health Sciences	Bangalore	India""	Statement of problem The colonization of Candida albicans on soft liners causes the deterioration of material surface properties and denture stomatitis. Purpose The purpose of this in vitro study was to investigate the effect of incorporating seed oil on the antifungal properties	surface roughness	wettability	weight changes	and glucose adsorption/absorption of a soft liner. Material and methods Centratherum anthelminticum	Ocimum sanctum Linn	and Linum usitatissimum seed oils were incorporated into a soft liner	and the diameter of the inhibition zone (DIZ) was calculated relative to the growth of C albicans at 24	48	and 72 hours and 7 days. The effect of incorporating oil on wettability was evaluated with the contact angle analyzer	and effect on surface roughness was evaluated with scanning electron microscopy. Weight changes and absorption/adsorption of glucose to the soft liner were estimated. Data were analyzed by using paired Student t tests and 2-way ANOVA (α=.01). Results Soft liner with 800 μL each of C anthelminticum and O sanctum oils showed complete inhibition at 72 hours";" the DIZ on day 7 were 31.66 ±1.20 mm an…
Pachava K.R., Nadendla L.K., Alluri L.S.C., Tahseen H., Sajja N.P.J.,"55990198800;55339041300;57191869600;57208973051;56708884200;"	Invitro antifungal evaluation of denture soft liner incorporated with tea tree oil: A new therapeutic approach towards denture stomatitis""	2015	Journal of Clinical and Diagnostic Research""	9""	6""		ZC62""	ZC64""		34	10.7860/JCDR/2015/12396.6132""	https://www.scopus.com/inward/record.uri?eid=2-s2.0-84934907285&doi=10.7860%2fJCDR%2f2015%2f12396.6132&partnerID=40&md5=9c7afb46200fbdddac0149367c49b2d7""	Department of Prosthodontics	Kamineni Institute of Dental Sciences	Sreepuram	Narketpally	Nalgonda District	Telangana	India"; Department of Oral Medicine and Radiology	Kamineni Institute of Dental Sciences	Sreepuram	Narketpally	Nalgonda District	Telangana	India;" Kamineni Institute of Dental Sciences	Sreepuram	Narketpally	Nalgonda District	Telangana	India""	Pachava	K.R.	Department of Prosthodontics	Kamineni Institute of Dental Sciences	Sreepuram	Narketpally	Nalgonda District	Telangana	India"; Nadendla	L.K.	Department of Oral Medicine and Radiology	Kamineni Institute of Dental Sciences	Sreepuram	Narketpally	Nalgonda District	Telangana	India; Alluri	L.S.C.	Kamineni Institute of Dental Sciences
Amornvit P., Choonharuangdej S., Srithavaj T.,"55854290100;9242847800;15119433500;"	Lemongrass-incorporated tissue conditioner against Candida albicans culture""	2014	Journal of Clinical and Diagnostic Research""	8""	7""		50""	52""		18	10.7860/JCDR/2014/8378.4607""	https://www.scopus.com/inward/record.uri?eid=2-s2.0-84904794069&doi=10.7860%2fJCDR%2f2014%2f8378.4607&partnerID=40&md5=aeace0f6a30519a7889a23f386f3775f""	Maxillofacial Prosthetic Clinic	Department of Prosthodontics	Mahidol University	Bangkok	Thailand";" Department of Oral Microbiology	Mahidol University	Bangkok	Thailand""	Amornvit	P.	Maxillofacial Prosthetic Clinic	Department of Prosthodontics	Mahidol University	Bangkok	Thailand"; Choonharuangdej	S.	Department of Oral Microbiology	Mahidol University	Bangkok	Thailand;" Srithavaj	T.	Maxillofacial Prosthetic Clinic	Department of Prosthodontics	Mahidol University	Bangkok	Thailand""	Background: Tissue conditioner is applied popularly with dental prosthesis during wound healing process but it becomes a reservoir of oral microbiota	especially Candida species after long-term usage. Several antifungal drugs have been mixed with this material to control fungal level. In this study	lemongrass essential oil was added into COE-COMFORT tissue conditioner before being determined for anti-Candida efficacy. Materials and Methods: Lemongrass (Cymbopogon citratus) essential oil was primarily determined for antifungal activity against C. albicans American type culture collection (ATCC) 10231 and MIC (minimum inhibitory concentration) value by agar disk diffusion and broth microdilut…	respectively. COE-COMFORT tissue conditioner was prepared as recommended by the manufacturer after a fixed volume of the oil at its MIC or higher concentrations were mixed thoroughly in its liquid part. Antifungal efficacy of the tissue conditioner with/without herb was finally analyzed. Results: Lemongrass essential oil displayed potent antifungal activity against C. albicans ATCC 10231and its M…	the tissue conditioner containing the oil at MIC level did not cease the growth of the tested fungus. Both reference and clinical isolates of C. albicans were completely inhibited after exposed to the tissue conditioner containing at least 0.25% (v/v) of the oil (approximately 4-time MIC). The tissue conditioner without herb or with nystatin was employed as negative or positive control	respectively. Conclusion: COE-COMFORT tissue conditioner supplemented with lemongrass essential oil obviously demonstrated another desirable property as in vitro anti-Candida efficacy to minimize the risk of getting Candidal infection.""	Candida albicans"; Coe-comfort tissue conditioner; Lemongrass essential oil;" Minimum Inhibitory Concentration (MIC)""	Cymbopogon citratus extract"; nystatin; antifungal activity; article; Candida albicans; controlled study; disk diffusion; growth inhibition; minimum inhibitory concentration; nonhuman; tissue conditioner;" tissue implant""	Choonharuangdej	S."; Department of Oral Microbiology	Mahidol University
;;;;;;;;;;;;;;;;;;;;;;;;;;;;;;;;;;;;;;;;;;;;;;;;;;;;;;;;;
WEB OF SCIENCE;;;;;;;;;;;;;;;;;;;;;;;;;;;;;;;;;;;;;;;;;;;;;;;;;;;;;;;;;
PMID	Title	Authors	Citation	First Author	Journal/Book	Publication Year	Create Date	PMCID	NIHMS ID	DOI;;;;;;;;;;;;;;;;;;;;;;;;;;;;;;;;;;;;;;;;;;;;;;;;;;;;;;;;;
33938866,"Anti candidal efficacy of commercially available triphala, neem, denture cleanser and natural aloevera leaf on heat polymerized acrylic resin","Ojah P, Luniyal C, Nair C, Astekar M, Pal A, Chopra M.","J Indian Prosthodont Soc. 2021 Apr-Jun;"21(2):167-172. doi: 10.4103/jips.jips_599_20.""	Ojah P""	J Indian Prosthodont Soc""	2021""	2021/05/03""	PMC8262435""	"	10.4103/jips.jips_599_20""";;;;;;;;;;;;;;;;;;;;;;;;;;;;;;;;;;;;;;;;;;;;;;;;;;;;;;;;
27042584,"Commercial and Plant Extract Denture Cleansers in Prevention of Candida albicans Growth on Soft Denture Reliner: In Vitro Study","Khan MA, Dhaded S, Joshi S.","J Clin Diagn Res. 2016 Feb;"10(2):ZC42-5. doi: 10.7860/JCDR/2016/12558.7228. Epub 2016 Feb 1.""	Khan MA""	J Clin Diagn Res""	2016""	2016/04/05""	PMC4800650""	"	10.7860/JCDR/2016/12558.7228""";;;;;;;;;;;;;;;;;;;;;;;;;;;;;;;;;;;;;;;;;;;;;;;;;;;;;;;;
35183780,"Soft Denture liner and microbial disinfection with contemporary and conventional agents","AlHamdan EM.","Photodiagnosis Photodyn Ther. 2022 Jun;"38:102768. doi: 10.1016/j.pdpdt.2022.102768. Epub 2022 Feb 18.""	AlHamdan EM""	Photodiagnosis Photodyn Ther""	2022""	2022/02/20""	"	"	10.1016/j.pdpdt.2022.102768""";;;;;;;;;;;;;;;;;;;;;;;;;;;;;;;;;;;;;;;;;;;;;;;;;;;;;;;;
32727964,"Effect of Piper betle extract on anti-candidal activity, gelation time, and surface hardness of a short-term soft lining material","Kumpanich J, Eiampongpaiboon T, Kanchanavasita W, Chitmongkolsuk S, Puripattanavong J.","Dent Mater J. 2020 Dec 3;"39(6):1016-1021. doi: 10.4012/dmj.2019-314. Epub 2020 Jul 30.""	Kumpanich J""	Dent Mater J""	2020""	2020/07/31""	"	"	10.4012/dmj.2019-314""";;;;;;;;;;;;;;;;;;;;;;;;;;;;;;;;;;;;;;;;;;;;;;;;;;;;;;;;
36015520,"Effects of Litsea cubeba Essential Oil Incorporated into Denture Soft Lining Materials","Songsang N, Anunmana C, Pudla M, Eiampongpaiboon T.","Polymers (Basel). 2022 Aug 10;"14(16):3261. doi: 10.3390/polym14163261.""	Songsang N""	Polymers (Basel)""	2022""	2022/08/26""	PMC9416281""	"	10.3390/polym14163261""";;;;;;;;;;;;;;;;;;;;;;;;;;;;;;;;;;;;;;;;;;;;;;;;;;;;;;;;
24079567,"Evaluation of the properties of a tissue conditioner containing origanum oil as an antifungal additive","Srivatstava A, Ginjupalli K, Perampalli NU, Bhat N, Ballal M.","J Prosthet Dent. 2013 Oct;"110(4):313-9. doi: 10.1016/S0022-3913(13)60381-9.""	Srivatstava A""	J Prosthet Dent""	2013""	2013/10/02""	"	"	10.1016/S0022-3913(13)60381-9""";;;;;;;;;;;;;;;;;;;;;;;;;;;;;;;;;;;;;;;;;;;;;;;;;;;;;;;;
36110485,"Individual and Synergistic Effects of Tea Tree Oil and Neem Extract on Candida albicans Adhesion to Denture Soft Liner","Singhania A, Sathe S, Ranka R, Godbole S.","Cureus. 2022 Aug 10;"14(8):e27869. doi: 10.7759/cureus.27869. eCollection 2022 Aug.""	Singhania A""	Cureus""	2022""	2022/09/16""	PMC9462589""	"	10.7759/cureus.27869""";;;;;;;;;;;;;;;;;;;;;;;;;;;;;;;;;;;;;;;;;;;;;;;;;;;;;;;;
38225940,"Effectiveness of Chitosan versus Natural Aloe Vera on Candida Adherence in Denture Soft Lining Material","Memon MR, Memon H, Shoro M, Bhurgri H, Issrani R, Iqbal A, Khattak O, Altassan M, Almabadi AA, Sultan SES, Ismail HA, Baig MN, Prabhu N.","Scientifica (Cairo). 2024 Jan 8;"2024:9918914. doi: 10.1155/2024/9918914. eCollection 2024.""	Memon MR""	Scientifica (Cairo)""	2024""	2024/01/16""	PMC10789509""	"	10.1155/2024/9918914""";;;;;;;;;;;;;;;;;;;;;;;;;;;;;;;;;;;;;;;;;;;;;;;;;;;;;;;;
;;;;;;;;;;;;;;;;;;;;;;;;;;;;;;;;;;;;;;;;;;;;;;;;;;;;;;;;;
;;;;;;;;;;;;;;;;;;;;;;;;;;;;;;;;;;;;;;;;;;;;;;;;;;;;;;;;;
LENS;;;;;;;;;;;;;;;;;;;;;;;;;;;;;;;;;;;;;;;;;;;;;;;;;;;;;;;;;
Lens ID	Title	Date Published	Publication Year	Publication Type	Source Title	ISSNs	Publisher	Source Country	Author/s	Abstract	Volume	Issue Number	Start Page	End Page	Fields of Study	Keywords	MeSH Terms	Chemicals	Funding	Source URLs	External URL	PMID	DOI	Microsoft Academic ID	PMCID	Citing Patents Count	References	Citing Works Count	Is Open Access	Open Access License	Open Access Colour;;;;;;;;;;;;;;;;;;;;;;;;;;;;;;;;;;;;;;;;;;;;;;;;;;;;;;;;;
006-548-325-298-514	Curcumin Containing Soft Liner as an Alternative Treatment Modality for Oral Candidiasis	2021-11-24	2021	journal article	World Journal of Dentistry	09766006; 09766014	Jaypee Brothers Medical Publishers	India	Neven S Aref;" Reham M. Abdallah	Aim and objective: Recently	herbal treatment has been validated to be a safe and effective alternative to antimicrobial drugs since it has minimal or no complications. Consequently	this study was conducted to evaluate the antifungal activity of soft liner/curcumin formulation considering its surface roughness	and tensile bond strength to the denture base. Materials and methods: Ethanolic extract of curcumin was prepared in a concentration of 10%. The curcumin solution was blended with the soft liner liquid in ratios of 10 and 20 v/v%. Two experimental groups were considered besides the control (unmodified liner). A total number of 90 specimens was prepared for evaluating antifungal activity	surface roughness	and tensile bond strength of the modified soft liner to the denture base resin. ANOVA and Tukey post hoc tests were used for the statistical analysis at a level of significance of 0.05. Results: 20 v/v% curcumin-modified soft liner exhibited a significant decrease in surface roughness compared with the unmodified liner. Both experimental ratios of curcumin";" 10 and 20 v/v%	significantly enhanced both tensile bond strength of the liner to the denture base and antifungal activity. Conclusion: Curcumin has the qualities of a natural potent antifungal agent against oral candidiasis paired with denture soft liners. Moreover	its positive impact on surface roughness reduction and the increase in adhesion potential of the soft liner to the denture base has been verified. Clinical significance: The incorporation of curcumin into the denture soft liner seems to be a better alternative for oral candidiasis treatment to the incorporation of conventional antimicrobial drug regarding its antifungal activity	adhesion to the denture base	and surface roughness.""	12	6	435	440	Radiology"; Curcumin; Modality (humanâ€“computer interaction); Soft liner; Alternative treatment; Medicine	Antifungal activity; Curcumin; Oral candidiasis; Soft liner; Surface roughness				https://www.wjoud.com/doi/pdf/10.5005/jp-journals-10015-1867	http://dx.doi.org/10.5005/jp-journals-10015-1867		10.5005/jp-journals-10015-1867	3215927832		0	000-058-853-741-903; 000-360-392-415-896; 002-574-384-498-181; 003-721-385-817-758; 004-103-598-644-019; 005-683-971-713-968; 012-213-257-205-066; 012-217-909-566-990; 013-908-495-740-336; 014-242-693-460-448; 015-349-929-760-25X; 017-570-338-495-103; 019-586-212-383-973; 022-718-588-880-337; 029-264-044-380-925; 029-821-021-541-924; 033-107-825-785-154; 033-782-596-092-619; 037-325-553-732-630; …	1	true		gold
030-210-867-374-448	Lemongrass oil disrupts the biofilm of Candida albicans MTCC 1637T on soft denture reliners at lower concentrations compared to thyme and tea tree oils	2022-02-15	2022	journal article	Journal of Applied Biology and Biotechnology	24557005; 2347212x	Open Science Publishers LLP		Patil Aishwarya Rajendra; M.B. Ravi; Swamy K.N. Raghavendra; Archer Ann Catherine; S Sowmya; Soans Sanya Hazel;" Achar Raghu Ram	Chemical composition	antioxidant and antimicrobial activities of the essential oil of Vetiveria nigritana (Benth.) Stapf roots from Burkina FasoZenabou Semde	Jean Koudou	Cheikna Zongo	Gilles Figueredo	Marius K. Somda	Leguet Ganou	Alfred S. Traore""					Biology"; Candida albicans; Essential oil; Antimicrobial; Tea tree oil; Antioxidant; Botany; Antifungal; Food science; Horticulture; Microbiology; Biochemistry	Soft denture reliners; Shore A hardness; Candida albicans; essential oil; denture cleanser				https://jabonline.in/admin/php/uploads/693_pdf.pdf https://doi.org/10.7324/jabb.2022.100214	http://dx.doi.org/10.7324/jabb.2022.100214		10.7324/jabb.2022.100214			0		1	true	cc-by-nc-sa	gold;;;;;;;;;;;;;;;;;;;;;;;;;;;;;;;;;;;
045-975-031-827-223,"Anti-microbial effect ofÂ Piper betle ;;;;;;;;;;;;;;;;;;;;;;;;;;;;;;;;;;;;;;;;;;;;;;;;;;;;;;;;;
crude extract and essential oil incorporated into short-term soft lining material",,2023,journal article,Journal of Stomatology,00114553; 2299551x	Termedia Sp. z.o.o.	Poland	Potsawat Poolkerd; Noppavan Nagaviroj; Ratchapin Laovanitch Srisatjaluk;" Trinuch Eiampongpaiboon	AMA Poolkerd P	Nagaviroj N	Srisatjaluk R	Eiampongpaiboon T. Anti-microbial effect of Piper betle crude extract and essential oil incorporated into short-term soft lining material. Journal of Stomatology. 2023";"76(4):226-234. doi:10.5114/jos.2023.133636. APA Poolkerd	P.	Nagaviroj	N.	Srisatjaluk	R.	& Eiampongpaiboon	T. (2023). Anti-microbial effect of Piper betle crude extract and essential oil incorporated into short-term soft lining material. Journal of Stomatology	76(4)	226-234. https://doi.org/10.5114/jos.2023.133636 Chicago Poolkerd	Potsawat	Noppavan Nagaviroj	Ratchapin Laovanitch Srisatjaluk	and Trinuch Eiampongpaiboon. 2023. """"Anti-microbial effect of Piper betle crude extract and essential oil incorporated into short-term soft lining material"""". Journal of Stomatology 76 (4): 226-234. doi:10.5114/jos.2023.133636. Harvard Poolkerd	P.	Nagaviroj	N.	Srisatjaluk	R.	and Eiampongpaiboon	T. (2023). Anti-microbial effect of Piper betle crude extract and essential oil incorporated into short-term soft lining material. Journal of Stomatology	76(4)	pp.226-234. https://doi.org/10.5114/jos.2023.133636 MLA Poolkerd	Potsawat et al. """"Anti-microbial effect of Piper betle crude extract and essential oil incorporated into short-term soft lining material."""" Journal of Stomatology	vol. 76	no. 4	2023	pp. 226-234. doi:10.5114/jos.2023.133636. Vancouver Poolkerd P	Nagaviroj N	Srisatjaluk R	Eiampongpaiboon T. Anti-microbial effect of Piper betle crude extract and essential oil incorporated into short-term soft lining material. Journal of Stomatology. 2023";"76(4):226-234. doi:10.5114/jos.2023.133636.""	76	4	226	234	Piper"; Essential oil; Traditional medicine; Crude oil; Chemistry; Toxicology; Food science; Biology; Medicine; Geology; Petroleum engineering					https://www.termedia.pl/Journal/-137/pdf-52020-10?filename=JOS-00850.pdf https://doi.org/10.5114/jos.2023.133636	http://dx.doi.org/10.5114/jos.2023.133636
109-221-893-303-860	Functional denture soft liner with antimicrobial and antibiofilm properties	2017-12-01	2017	journal article	Journal of dental sciences	22138862; 19917902	Elsevier BV	Taiwan	Tuba Baygar; Aysel Ugur; Nurdan Sarac; Uydu Balci;" Gulfem Ergun	Abstract Background/purpose Denture soft liners	especially used for elders who have poor disinfection habits	provide a favourable environment for accumulation and colonization of microorganisms. This inÂ vitro study is aimed to investigate the effectiveness of natural carvacrol incorporation into soft lining material on the inhibition of oral pathogens. Materials and methods Antimicrobial susceptibility of carvacrol was primarily determined by disc diffusion method. Soft lining material was prepared as …	Gram-negative and Gram-positive strains. The highest inhibition zone of carvacrol (41.33Â Â±Â 1.53Â mm) was measured for Bacillus subtilis strain which is followed by Candida albicans and Streptococcus sanguis (34.00Â Â±Â 1.73Â mm and 32.33Â Â±Â 0.58Â mm	respectively). The inhibition zones were also similar for soft liner discs with carvacrol	with the highest inhibition zones against B. subtilis	Streptococcus mutans and C. albicans (43.67Â Â±Â 0.58Â mm	40.33Â Â±Â 0.58Â mm and 38.33Â Â±Â 1.15Â mm	respectively). Incorporation of carvacrol into the soft liner decreased (98.03Â Â±Â 0.2%) of the biofilm formation for C. albicans. Conclusion Carvacrol-incorporation obviously decreased the colonization and plaque formation of oral pathogens	especially C. albicans accumulation. Carvacrol may be useful as a promising agent for antibacterial and antifungal management for denture soft lining materials.""	13	3	213	219	Corpus albicans"; Chemistry; Bacillus subtilis; Streptococcus mutans; Carvacrol; MTT assay; Candida albicans; Food science; Antimicrobial; Biofilm	antibacterial; antibiofilm; antifungal; carvacrol; soft liner				https://www.ncbi.nlm.nih.gov/pmc/articles/PMC6388823/ https://europepmc.org/article/MED/30895123 https://www.sciencedirect.com/science/article/abs/pii/S1991790217301356 https://www.sciencedirect.com/science/article/pii/S1991790217301356	http://dx.doi.org/10.1016/j.jds.2017.10.002	30895123	10.1016/j.jds.2017.10.002	2772432632	PMC6388823	0	009-140-487-212-007; 009-970-259-261-336; 011-179-290-386-978; 011-537-199-071-470; 012-217-909-566-990; 020-859-133-512-278; 021-770-248-213-812; 022-818-577-743-757; 023-579-381-016-794; 030-995-203-543-176; 037-550-804-783-215; 039-576-490-029-794; 046-522-486-470-771; 046-595-243-058-51X; 047-798-309-403-328; 050-483-449-684-979; 058-230-926-781-671; 059-201-226-891-400; 062-936-825-022-886; …	22	true	cc-by-nc-nd	gold;;;;
132-050-955-052-009	Disinfection Ability of Ocimum sanctum Extract against Candida albicans Inoculated on Denture Resin and Soft Liner: An In Vitro Study	2024-05-17	2024	journal article	World Journal of Dentistry	09766006; 09766014	Jaypee Brothers Medical Publishers	India	Neerja Mahajan;" AM Adit Kumar	Aim: To compare the efficacy of aqueous tulsi extract in disinfecting the denture base and soft liner against American Type Culture Collection (ATCC) 10231 and clinical strain of Candida albicans.Materials and methods: A total of 120 samples were fabricated	with 60 of them having dimensions of 10 Ă— 10 Ă— 2 mm for heat cure resin and the other 60 of 10 Ă— 1.5 mm for silicon soft liner.Surface roughness was measured using a profilometer.These samples were then inoculated with clinical and ATCC 10231 strain of C. albicans and kept at 37Â°C for 48 hours.The concentration of standardized cells was 1 Ă— 10 6 cells/mL.Tulsi extract was used to determine t…	while the soft liners were subjected to the same process for 10 minutes.Three solutions were used: 10% aqueous tulsi extract	Fittydent tabs	and distilled water.The number of colony-forming units (CFUs) before and after disinfection was assessed to evaluate the effectiveness of the disinfectants.The Kruskal-Wallis nonparametric test was used for the denture group	while analysis of variance (ANOVA) with the post hoc Tukey test was used for the soft liner group.The cytotoxicity of the disinfectants was evaluated using an MTT assay on gingival fibroblast.Results: A significant difference in disinfection ability was observed between all three groups for denture base (p < 0.001).However	there was no significant difference between the tulsi and Fittydent groups for the clinical strain of C. albicans on soft liner (p > 0.7).Soft liners significantly differed with ATCC strain across all three groups (p < 0.05).Conclusion: Around 10% aqueous tulsi extract is safe for gingival fibroblast and could effectively disinfect dentures and soft liners against clinical and ATCC strains of C. …	which has shown promising results even on soft liners for 10 minutes.""	15	4	336	342	Ocimum"; Candida albicans; In vitro; Inoculation; Traditional medicine; Dentistry; Microbiology; Chemistry; Medicine; Biology; Immunology; Biochemistry						http://dx.doi.org/10.5005/jp-journals-10015-2417		10.5005/jp-journals-10015-2417			0	007-281-264-698-691; 009-671-468-937-005; 010-899-886-509-042; 011-058-276-499-57X; 017-241-930-423-785; 019-791-804-723-428; 020-074-168-879-467; 020-529-195-732-32X; 021-739-238-907-751; 023-525-683-246-575; 027-318-974-926-144; 027-475-312-414-085; 029-903-436-856-556; 031-159-021-810-432; 033-097-024-854-432; 033-991-505-160-323; 039-576-490-029-794; 046-635-082-400-014; 049-549-181-807-31X; …	0	true		gold;;;;;;;;;;;;;
041-253-423-899-250	The Effect of Virgin Coconut Oil Addition on the Hardness and Wettability of Acrylic Based Denture Soft Lining Material	2020-01-14	2020	journal article	Journal of Research in Medical and Dental Science	23472545			Bushra M Alamen; Ghassan Abdul-Hamid Naji;" Mohammed A. Alsmael	Maintaining an ideal hardness value during the long term use of soft liner is very difficult	because soft liner material will lose some of its components and gain others	this will adversely affect its properties. The aim of the current study was to evaluate the effect of virgin coconut oil addition on the hardness of heat-cured acrylic based soft denture liner material. In addition	to investigate the wettability of the material after this incorporation. Both investigations were conducted at different periods of time."; ; Material and method: one hundred eighty samples were prepared by the addition of 1.5% and 2.5% (by volume) of virgin coconut oil into acrylic-based heat cured soft denture lining material. The study samples were divided into two groups (90 samples for each …	1.5% and 2.5%) according to the concentration of the incorporated coconut oil (n=10 samples for each subgroup). Each group was assessed at different time intervals (1 day in distilled water	14 and 30 days in artificial saliva)	ten samples were used for each time interval. Fourier transform infrared analysis was used to detect if there is any chemical reaction between soft lining material and coconut oil.; ;" Results: Shore A hardness test demonstrated a reduction in the mean value of hardness after adding 1.5% and 2.5% coconut oil in comparison to the control group	this reduction was highly significant after 24 hours incubation in distilled water. The results revealed a fluctuating behavior at different time intervals in which the values showed an increase followed by a decrease in the hardness after incubation in artificial saliva for both 2 and 4 weeks. Regarding the wettability test	the results revealed a reduction in the contact angle values after 24 hours and 2 weeks of incubation intervals	this reduction was highly significant for the 1.5% group (p<0.01). While after 4 weeks of incubation	the mean values of contact angle of the experimental groups were increased. Conclusion: Virgin coconut oil was successfully incorporated into the soft denture liner and revealed an improvement in the material softness and wettability.""	8	1	96	106	Shore durometer"; Wetting; Animal science; Materials science; Volume (thermodynamics); Incubation; Coconut oil; Distilled water; Soft liner; Contact angle					https://www.jrmds.in/abstract/the-effect-of-virgin-coconut-oil-addition-on-the-hardness-and-wettability-of-acrylic-based-denture-soft-lining-material-47521.html	https://www.jrmds.in/abstract/the-effect-of-virgin-coconut-oil-addition-on-the-hardness-and-wettability-of-acrylic-based-denture-soft-lining-material-47521.html			3025803369		0		0	false		;;;;;;;;;;;;;;;;;;;;;;;;;;;;;;;;;;;;;;;;;
061-712-833-249-758	Evaluation The Effect of Incorporation of Different Herbal Extract Powders (Either Neem or Aloe Vera) On Thermal Conductivity and Shear Bond Strength of Acrylic Soft Denture Liner Material	2022-06-01	2022	journal article	Tikrit Journal for Dental Sciences	20731213	Tikrit University		Abeer A. Noori;" Makarem A. Jaber	The main drawbacks of the soft liners were poor thermal conductivity and poor bonding between denture base and soft lining. The purpose of this study was to analysis the influence of incorporating either Neem or Aloe Vera on thermal conductivity and shear bond strength of heat cure acrylic soft liner. Sixty heat cure acrylic soft liner specimens were prepared and classified as two major groups ba…	each major group sub classified for three groups based on incorporated material: The control group (10) specimens	(10) specimens with 10% by weight of Neem powder"; (10) specimens with 10% by weight of Aloe Vera powder. Thermal conductivity specimens were fabrication with dimensions of (40 mm diameter Ă— 2.5 mm thickness). Two acrylic block of shear bond strength specimens with dimensions (75mm Ă— 25mm Ă— 5 mm length	width	depth respectively) was fabrication. The reline material application on space between two acrylic blocks. The (Lee disc) equipment was used to assess thermal conductivity. With a crosshead speed of 0.5mm/min	a shear bond strength was measured. Data statically analyzed by One-way ANOVA and LSD tests. The results showed the Neem group had highest mean value of thermal conductivity and shear bond strength than aloe Vera and control groups at p&lt;"0.01. Either Neem or Aloe Vera increased thermal conductivity and shear bond strength of soft liner.""	10	1	35	46	Materials science"; Composite material; Thermal conductivity; Aloe vera; Acrylic resin; Bond strength; Crosshead; Universal testing machine; Ultimate tensile strength; Coating; Flexural strength; Adhesive; Medicine; Layer (electronics); Traditional medicine					https://tjds.tu.edu.iq/index.php/tjds/article/download/77/25 https://doi.org/10.25130/tjds.10.1.5	http://dx.doi.org/10.25130/tjds.10.1.5		10.25130/tjds.10.1.5			0		3	true	cc-by	hybrid;;;;;;;;;;;;;;;;;;;;;;;;;;;;;;;;;;;;;;;;
132-764-905-064-516	The Effect of Aloe vera Extract on Adherence of Candida albicans and Other Properties of Heat Cure Denture Soft Lining Material		2018	journal article	International Journal of Medical Research and Health Sciences	23195886			Aseel Riyadh Abdulwahhab;" Raghdaa K. Jassim	Objective: One of the serious drawbacks of denture soft lining materials is colonization by Candida albicans that might eventually leads to denture stomatitis. This can be treated either systemically or locally. With the recent increase interest in medicinal plants	this study aimed to evaluate the effect of Aloe vera powder incorporated with heat cure acrylic soft-liner powder on the adherence of Candida albicans	shear bond strength and tear strength. Methods: According to the results of pilot study	two percentages (3% and 10%) of aloe vera powder was used. Candida adherence test	shear bond strength and tear strength tests were performed	also the long-term effect was evaluated after 2 and 4 weeks incubation in artificial saliva. All data was analyzed using SPSS software (version 24). Descriptive and inferential statistics	ANOVA test with post-hoc analysis was applied. Results: The results indicated that both concentrations of aloe vera showed a statistically highly significant decrease in Candida albicans cell count in comparison to control group	also a significant increase in shear bond strength and non-significant difference in tear strength of soft liner for the experimental groups. After 2 and 4 weeks incubation in artificial saliva	all experimental groups showed a statistically significant decrease in Candida albicans cell count and a statistically significant increase in shear bond strength and tear strength test. Conclusion: Incorporation of aloe vera powder with heat cure acrylic soft-liner powder helps to add an anti-candidal property to the soft liner	also this addition results in improvement in shear bond strength and tear strength.""	7	3	94	103	Tear resistance"; Chemistry; Dentistry; Stomatitis; Aloe vera; Candida albicans; Anova test; Shear bond; Soft liner; Saliva					https://www.ijmrhs.com/abstract/the-effect-of-aloe-vera-extract-on-adherence-of-candida-albicans-and-other-properties-of-heat-cure-denture-soft-lining-m-14835.html http://www.indianjournals.com/ijor.aspx?target=ijor:ijmrhs&volume=7&issue=3&article=012	https://www.ijmrhs.com/abstract/the-effect-of-aloe-vera-extract-on-adherence-of-candida-albicans-and-other-properties-of-heat-cure-denture-soft-lining-m-14835.html			2809277485		0		2	false		;;;;;;;;;;;;;;;;;;;;;;;;;;;;;;;;;;;;;;;;;;;;;;;
144-719-382-087-905	Evaluating the Effect of Lemongrass Essential Oil Addition on Some Properties of Heat Cure Acrylic Soft-Lining Material		2022	journal article	Medical Journal of Babylon	1812156x; 23126760	Medknow		Huda Jaafar Naser;" Faiza M. Abdul-Ameer	<jats:sec>"; <jats:title>Background:</jats:title>; <jats:p>Denture linersâ€™ viscoelasticity absorbs shocks and relieves tissue pressure. Soft liners must be replaced every 6â€“12 months because oral conditions destroy elastomers. By adding chemicals to soft liners	researchers have created a new class of flexible	oral-friendly materials. This lowers denture and mucosa pressure.</jats:p>; </jats:sec>; <jats:sec>; <jats:title>Objectives:</jats:title>; <jats:p>The aim of the study is to discover if the best two concentrations of lemongrass essential oil (LGEO) added to heat-cured soft denture liner improves the materialâ€™s hardness	the strength of the peel bond	and surface roughness.</jats:p>; </jats:sec>; <jats:sec>; <jats:title>Materials and Methods:</jats:title>;" <jats:p>In a pilot study	2.5â€‰vol.% and 5â€‰vol.% LGEO improved the heat-cured soft-liner materialâ€™s Shore A hardness and surface roughness. The main study categorized 90 specimens into three groups (Shore A hardness	peel bond strength	and surface roughness). Each of the groups has three subgroups (control	2.5â€‰vol.% of LGEO additive	and 5â€‰vol.% of LGEO additive). One-way analysis of variance	Dunnettâ€™s T3 <jats:italic toggle=""""yes"""">post hoc</jats:italic>	Tukeyâ€™s honestly significant difference	and Fisherâ€™s exact test were used for data analysis	which was significant at <jats:italic toggle=""""yes"""">P</jats:italic> &lt"; 0.05.</jats:p>; </jats:sec>; <jats:sec>; <jats:title>Results:</jats:title>;" <jats:p>After adding 2.5â€‰vol.% and 5â€‰vol.% of LGEO additives (experimental subgroups)	Shore hardness	peel bond strength	and surface roughness of the two experimental subgroups decreased significantly from the control subgroup at <jats:italic toggle=""""yes"""">P</jats:italic> &lt";" 0.05	except for 2.5â€‰vol.% of the LGEO additive subgroup	which did not differ significantly at <jats:italic toggle=""""yes"""">P</jats:italic> &gt"; 0.05. When failure mode was assessed	all subgroups varied substantially. The 2.5â€‰vol.% of LGEO addition specimens showed adhesive and cohesive failure with some mixed type	whereas 5â€‰vol.% showed predominantly cohesive failure.</jats:p>; </jats:sec>; <jats:sec>; <jats:title>Conclusions:</jats:title>; <jats:p>LGEO enhances the hardness and surface roughness of the soft-lining material	making it more resilient and smoother. This leads to a greater cushioning effect and reduced damage to the oral tissues while decreasing the linerâ€™s peel bond strength to an acceptable level. 5â€‰vol.% is the best percentage that improves liner properties.</jats:p>;" </jats:sec>""	19	4	646	652	Shore durometer"; Surface roughness; Composite material; Post hoc; Universal testing machine; Surface finish; Bond strength; Hardness; Materials science; Medicine; Dentistry; Adhesive; Ultimate tensile strength; Layer (electronics)						http://dx.doi.org/10.4103/mjbl.mjbl_188_22		10.4103/mjbl.mjbl_188_22			0	008-999-649-744-758; 011-979-345-484-125; 013-938-002-148-586; 015-002-324-764-765; 019-377-887-618-223; 025-419-499-274-115; 026-240-214-893-403; 036-335-399-320-138; 042-644-235-993-930; 049-152-127-015-228; 052-341-282-464-630; 072-949-493-719-876; 073-457-923-855-524; 096-925-109-042-552; 101-213-911-808-571; 103-539-993-255-765; 123-308-275-760-908; 148-759-036-375-252	7
155-653-961-037-638	Effect Of Incorporation Of Either Neem Or Aloe Vera Powders On Tear Strength And Hardness Of Acrylic Soft Denture Liner Material	2022-10-16	2022	journal article	Mustansiria Dental Journal	26180944; 18138500	Al-Mustansiriyah University - College of Dentistry		Abeer Adnan Noori Adnan Noori;" Makarem Abdul Rassol Jaber	<jats:p>Aim of the study: The heat acrylic soft lining materials are far from ideal due to poor soften and weak tearing strengths. This cause some practical problems when testing the adherence of soft liners to denture bases. The study objective was to assess the effect of either Neem or Aloe Vera extracts on tear strength and hardness of heat acrylic soft denture lining material.&#x0D";; Materia…	30 specimens for hardness test). These main groups sub-divided into three groups	each one consist of 10 specimens	according to incorporated material. The hardness specimens were fabrication with dimensions of (30 mm diameter Ă— 3 mm thickness). The tear strength specimens were fabricated according to ASTM specification D-624. The scanning electron microscope (SEM) was used to estimate the distribution of either Neem or Aloe Vera particles within the soft liner. Energy dispersive X-ray spectroscopy (EDS) was …	18	1	65	74	Shore durometer"; Aloe vera; Tear resistance; Materials science; Universal testing machine; Composite material; Acrylic resin; Scanning electron microscope; Indentation hardness; Tearing; Izod impact strength test; Vickers hardness test; Dentistry; Ultimate tensile strength; Microstructure; Medicine; Coating; Traditional medicine						http://dx.doi.org/10.32828/mdj.v18i1.910		10.32828/mdj.v18i1.910			0		0	true	cc-by	hybrid;;;;;;;;;;;;;;;;;;;;;;;;;;;;;;
;;;;;;;;;;;;;;;;;;;;;;;;;;;;;;;;;;;;;;;;;;;;;;;;;;;;;;;;;
;;;;;;;;;;;;;;;;;;;;;;;;;;;;;;;;;;;;;;;;;;;;;;;;;;;;;;;;;
PubMed;;;;;;;;;;;;;;;;;;;;;;;;;;;;;;;;;;;;;;;;;;;;;;;;;;;;;;;;;
PMID	Title	Authors	Citation	First Author	Journal/Book	Publication Year	Create Date	PMCID	NIHMS ID	DOI;;;;;;;;;;;;;;;;;;;;;;;;;;;;;;;;;;;;;;;;;;;;;;;;;;;;;;;;;
33938866,"Anti candidal efficacy of commercially available triphala, neem, denture cleanser and natural aloevera leaf on heat polymerized acrylic resin","Ojah P, Luniyal C, Nair C, Astekar M, Pal A, Chopra M.","J Indian Prosthodont Soc. 2021 Apr-Jun;"21(2):167-172. doi: 10.4103/jips.jips_599_20.""	Ojah P""	J Indian Prosthodont Soc""	2021""	2021/05/03""	PMC8262435""	"	10.4103/jips.jips_599_20""";;;;;;;;;;;;;;;;;;;;;;;;;;;;;;;;;;;;;;;;;;;;;;;;;;;;;;;;
27042584,"Commercial and Plant Extract Denture Cleansers in Prevention of Candida albicans Growth on Soft Denture Reliner: In Vitro Study","Khan MA, Dhaded S, Joshi S.","J Clin Diagn Res. 2016 Feb;"10(2):ZC42-5. doi: 10.7860/JCDR/2016/12558.7228. Epub 2016 Feb 1.""	Khan MA""	J Clin Diagn Res""	2016""	2016/04/05""	PMC4800650""	"	10.7860/JCDR/2016/12558.7228""";;;;;;;;;;;;;;;;;;;;;;;;;;;;;;;;;;;;;;;;;;;;;;;;;;;;;;;;
35183780,"Soft Denture liner and microbial disinfection with contemporary and conventional agents","AlHamdan EM.","Photodiagnosis Photodyn Ther. 2022 Jun;"38:102768. doi: 10.1016/j.pdpdt.2022.102768. Epub 2022 Feb 18.""	AlHamdan EM""	Photodiagnosis Photodyn Ther""	2022""	2022/02/20""	"	"	10.1016/j.pdpdt.2022.102768""";;;;;;;;;;;;;;;;;;;;;;;;;;;;;;;;;;;;;;;;;;;;;;;;;;;;;;;;
32727964,"Effect of Piper betle extract on anti-candidal activity, gelation time, and surface hardness of a short-term soft lining material","Kumpanich J, Eiampongpaiboon T, Kanchanavasita W, Chitmongkolsuk S, Puripattanavong J.","Dent Mater J. 2020 Dec 3;"39(6):1016-1021. doi: 10.4012/dmj.2019-314. Epub 2020 Jul 30.""	Kumpanich J""	Dent Mater J""	2020""	2020/07/31""	"	"	10.4012/dmj.2019-314""";;;;;;;;;;;;;;;;;;;;;;;;;;;;;;;;;;;;;;;;;;;;;;;;;;;;;;;;
36015520,"Effects of Litsea cubeba Essential Oil Incorporated into Denture Soft Lining Materials","Songsang N, Anunmana C, Pudla M, Eiampongpaiboon T.","Polymers (Basel). 2022 Aug 10;"14(16):3261. doi: 10.3390/polym14163261.""	Songsang N""	Polymers (Basel)""	2022""	2022/08/26""	PMC9416281""	"	10.3390/polym14163261""";;;;;;;;;;;;;;;;;;;;;;;;;;;;;;;;;;;;;;;;;;;;;;;;;;;;;;;;
24079567,"Evaluation of the properties of a tissue conditioner containing origanum oil as an antifungal additive","Srivatstava A, Ginjupalli K, Perampalli NU, Bhat N, Ballal M.","J Prosthet Dent. 2013 Oct;"110(4):313-9. doi: 10.1016/S0022-3913(13)60381-9.""	Srivatstava A""	J Prosthet Dent""	2013""	2013/10/02""	"	"	10.1016/S0022-3913(13)60381-9""";;;;;;;;;;;;;;;;;;;;;;;;;;;;;;;;;;;;;;;;;;;;;;;;;;;;;;;;
36110485,"Individual and Synergistic Effects of Tea Tree Oil and Neem Extract on Candida albicans Adhesion to Denture Soft Liner","Singhania A, Sathe S, Ranka R, Godbole S.","Cureus. 2022 Aug 10;"14(8):e27869. doi: 10.7759/cureus.27869. eCollection 2022 Aug.""	Singhania A""	Cureus""	2022""	2022/09/16""	PMC9462589""	"	10.7759/cureus.27869""";;;;;;;;;;;;;;;;;;;;;;;;;;;;;;;;;;;;;;;;;;;;;;;;;;;;;;;;
38225940,"Effectiveness of Chitosan versus Natural Aloe Vera on Candida Adherence in Denture Soft Lining Material","Memon MR, Memon H, Shoro M, Bhurgri H, Issrani R, Iqbal A, Khattak O, Altassan M, Almabadi AA, Sultan SES, Ismail HA, Baig MN, Prabhu N.","Scientifica (Cairo). 2024 Jan 8;"2024:9918914. doi: 10.1155/2024/9918914. eCollection 2024.""	Memon MR""	Scientifica (Cairo)""	2024""	2024/01/16""	PMC10789509""	"	10.1155/2024/9918914""";;;;;;;;;;;;;;;;;;;;;;;;;;;;;;;;;;;;;;;;;;;;;;;;;;;;;;;;
[truncated: 46 more columns]
